# Supplementary material for: Vaccination with inactivated virus against low pathogenic avian influenza subtype H9N2 does not prevent virus transmission in chickens
Source: J Virus Erad. 2021 Sep 22;7(3):100055. doi: 10.1016/j.jve.2021.100055 (PMC8481976; doi:10.1016/j.jve.2021.100055)
Supplement: Multimedia component 1 [file mmc1.xlsx]

## Sheet: Table S1
	Table S1. HI titers of the anti-serum and group information for two experiments.
Trials	Treatment	High-HIT Group (Bird NO.)	HI titer after Vaccination (HI log2)	Days post inoculation (HI log2)						Low-HIT Group (Bird NO.)	HI titer after Vaccination (HI log2)	Days post inhalation (HI log2)						Control Group (Bird NO.)	HI titer after Vaccination (HI log2)	Days post inhalation (HI log2)
			0dpi.	1dpi.	3dpi.	5dpi.	7dpi.	9dpi.	14dpi.		0dpi.	1dpi.	3dpi.	5dpi.	7dpi.	9dpi.	14dpi.		0dpi.	1dpi.	3dpi.	5dpi.	7dpi.	9dpi.	14dpi.
Exp 1	10^7 EID50 H9N2 (A2093) virus inoculated	742	6	5	5	5	10	7	die	683	2	\	1	1	7	12	9	701	1	\	\	\	\	\	7
		745	6	3	2	2	6	7	9	684	1	1	1	1	7	11	10	702	0	\	1	1	\	4	9
		62	8	7	7	6	6	9	10	685	1	\	1	\	11	12	11	703	0	\	1	1	5	9	10
		64	7	7	6	6	6	7	8	692	1	\	1	1	8	11	10	704	1	\	\	1	8	7	10
		65	6	5	4	4	5	8	9	693	2	\	1	1	1	5	12	705	0	\	\	\	7	8	8
		\	\	\	\	\	\	\	\	694	1	\	\	2	9	11	11	707	0	\	\	1	7	7	8
	Contact	66	7	\	7	6	5	5	7	695	1	\	1	\	\	1	12	708	0	\	\	\	2	9	11
		67	8	\	8	6	5	5	7	696	2	\	1	\	\	3	11	709	1	\	\	\	\	5	10
		69	6	\	6	4	3	3	9	697	2	\	1	1	3	7	11	710	0	\	\	\	\	3	11
		70	6	\	6	3	4	7	10	698	1	\	1	\	6	5	6	717	0	\	\	\	\	\	7
		75	6	\	6	1	1	7	10	699	1	\	1	\	\	\	8	718	0	\	\	\	\	6	7
		\	\	\	\	\	\	\	\	700	1	\	1	1	\	\	7	719	0	\	\	\	3	8	\
Exp 2	10^6 EID50 H9N2 (A2093) virus inoculated	31	7	\	\	\	5	\	9	35	3	\	\	\	6	\	8	935	0	\	\	\	5	\	6
		33	10	\	\	\	9	\	10	352	2	\	\	\	5	\	7	936	0	\	\	\	4	\	4
		36	6	\	\	\	9	\	10	353	2	\	\	\	4	\	7	938	0	\	\	\	7	\	8
		52	4	\	\	\	8	\	7	354	2	\	\	\	8	\	7	939	0	\	\	\	5	\	6
		\	\	\	\	\	\	\	\	355	2	\	\	\	6	\	6	942	0	\	\	\	6	\	7
		\	\	\	\	\	\	\	\	356	3	\	\	\	7	\	8	\	\	\	\	\	\	\	\
	Contact	37	10	\	\	\	5	\	8	57	2	\	\	\	1	\	7	941	0	\	\	\	2	\	8
		38	6	\	\	\	6	\	11	60	1	\	\	\	1	\	7	943	0	\	\	\	3	\	7
		34	3	\	\	\	2	\	6	333	2	\	\	\	1	\	7	944	0	\	\	\	1	\	7
		53	5	\	\	\	4	\	9	343	2	\	\	\	1	\	7	945	0	\	\	\	1	\	6
		\	\	\	\	\	\	\	\	348	1	\	\	\	1	\	6	947	0	\	\	\	\	\	6
		\	\	\	\	\	\	\	\	360	2	\	\	\	2	\	8	\	\	\	\	\	\	\	\

## Sheet: Table S2
Table S2. Viral titers in the oropharyngeal and cloaca swabs in Experiment 1.
Group		Challenge strain	Antigen	NO.	virus titer test by egg inoculation (Days post inhalation (EID50/100ul))-Oropharynx						virus titer test by egg inoculation (Days post inhalation (EID50/100ul))-cloaca
					D1	D3	D5	D7	D9	D14	D1	D3	D5	D7	D9	D14
High-titer Group	Inoculated	H9N2 (A2093)	H9N2 (A2093)	742	2.5	3.75	0	0	0	0	0	0	1.25	0	0	0
				745	3.5	4.75	4.75	1.25	0	0	0	0	0	0	1.25	0
				62	0.98	2.5	3.5	1.75	0	0	0	0	0.98	0	0	0
				64	1.5	4.25	3.5	0	0	0	0	0	0	0	0	0
				65	4.25	4.5	3.75	0	0	0	0	0	0	0	0	0
	Contact	H9N2 (A2093)	H9N2 (A2093)	66		0	0	2.5	4.25	1.25		0	0	0	0	0
				67		0.98	0	3.5	3.5	0		0	0	0.98	0	0
				69		0	2.5	2.75	3.5	0		0	0	0	0	0
				70		1.75	3.25	2.5	0	0		0	0	0	0	0
				75		3.5	3.5	1.25	1.75	0		0	0	0.98	0	1.25
Group		Challenge strain	Antigen	NO.	virus titer test by egg inoculation (Days post inhalation (EID50/100ul))-Oropharynx						virus titer test by egg inoculation (Days post inhalation (EID50/100ul))-Cloaca
					D1	D3	D5	D7	D9	D14	D1	D3	D5	D7	D9	D14
Low-titer Group	Inoculated	H9N2 (A2093)	H9N2 (A2093)	683	3.75	4.25	3.75	0	0	0	0	0	0	0	0	0
				684	3.75	3.75	3.25	0	0	0	0	0	0	0	0	0
				685	3.5	4.75	0.98	0	0	0	0	0	0.98	0	0	0
				692	4.25	3.5	2.25	0	0.98	0	0	0	1.5	0	0	0
				693	3.5	4.5	5.25	3.25	1.5	0	0	0	0	0	0	0
				694	3.5	4.25	2.75	0	0	0	0	0	0	0	0.98	0
	Contact	H9N2 (A2093)	H9N2 (A2093)	695		0	1.75	4.5	3.75	0		0	0	0	0	0
				696		2.75	3.5	4.5	2.75	0		0	0	0	0	0
				697		3.5	3.75	3.25	0	0		0	0.98	1.25	0.98	0
				698		2.25	3.25	3.5	3.75	0.98		0	0	0	0	0
				699		0	1.75	2.5	3.25	0		0	0	0	0	0
				700		0	3.75	3.5	3.75	0		0	0.98	0	0	0
Group		Challenge strain	Antigen	NO.	virus titer test by egg inoculation (Days post inhalation (EID50/100ul))-Oropharynx						virus titer test by egg inoculation (Days post inhalation (EID50/100ul))-Cloaca
					D1	D3	D5	D7	D9	D14	D1	D3	D5	D7	D9	D14
Control	Inoculated	H9N2 (A2093)	H9N2 (A2093)	701	3.5	5.25	4.75	3.5	0	0	0	0	0	1.25	0	0
				702	3.5	3.5	4.25	3.5	0	0	0	1.25	0.98	1.25	0	0
				703	3.5	4.75	4.75	0	0	0	0	0	0	0.98	0	0
				704	4.25	3.5	4.5	0	0	0	0	0	1.5	0.98	0	0
				705	3.75	3.5	5.5	0	0	0	0	0	0	1.5	0	0
				707	4.25	3.5	3.25	0	0	0	0	0	2.25	0	0.98	0
	Contact	H9N2 (A2093)	H9N2 (A2093)	708		1.75	3.25	0	0.98	0		0	0	2.75	0	0
				709		0	2.5	3.75	4.5	0		0	0	0	0	0
				710		0	1.75	1.75	3.5	0.98		0	0	0	1.75	0
				717		0	0	2.5	4.25	0.98		0	0	0	0	0
				718		0	2.5	3.25	3.75	0		0	0	0	0	0
				719		0	3.5	4.25	3.75	0		0	1.25	2.25	1.25	0

## Sheet: Table S3
Table S3. Viral titers in the oropharyngeal and cloaca swabs in Experiment 2.
Group		Challenge strain	Antigen	NO.	Virus titer transformed from Ct value (Days post inhalation (EID50/100ul))-Oropharynx												Virus titer test by egg inoculation (Days post inhalation (EID50/100ul))-Cloaca
					D1	D2	D3	D4	D5	D6	D7	D8	D9	D10	D14		D1	D2	D3	D4	D5	D6	D7	D8	D9	D10	D14
High-titer Group	Inoculated	H9N2 (A2093)	H9N2 (A2093)	31	1.87453	1.86906	2.19264	0.547407	0	2.11372	0	0	0	0	0		1.7979	1.82801	1.81733	0	0	0	0	0	0	0	0
				33	1.88548	1.82527	1.95177	0.474902	0.203225	0.267349	0	0	0	0	0		1.91012	1.84443	1.83693	0	0	0	0	0	0	0	0
				36	3.34432	1.87727	2.3691	1.7995	0	0.351522	0	0	0	0	0		1.73221	1.82527	1.7221	0	0	0	0	0	0	0	0
				52	1.91012	1.90738	2.59597	2.40463	1.24052	1.22312	0.138688	0	0	0	0		1.78421	1.78148	0	0	0	0	0	0	0	0	0
	Contact	H9N2 (A2093)	H9N2 (A2093)	37		1.82801	0	0	0	2.1816	0.571747	0	0	0	0			1.81158	0	0	0	0	0	0	0	0	0
				38		1.51172	0	1.05215	0.187101	1.7363	0.781728	0	0	0	0			1.38891	0	0	0	0.0229765	0	0	0	0	0
				34		1.71579	0	0	0	1.24755	0.715002	0	0	0	0			1.84443	0	0	0	0	0	0	0	0	0
				53		1.65363	0	0.544618	0	2.60247	1.38504	0	0	0	0			1.56084	0	0	0	0	0	0	0	0	0
Group		Challenge strain	Antigen	NO.	Virus titer transformed from Ct value (Days post inhalation (EID50/100ul))-Oropharynx												Virus titer test by egg inoculation (Days post inhalation (EID50/100ul))-Cloaca
					D1	D2	D3	D4	D5	D6	D7	D8	D9	D10	D14		D1	D2	D3	D4	D5	D6	D7	D8	D9	D10	D14
Low-titer Group	Inoculated	H9N2 (A2093)	H9N2 (A2093)	35	0	1.67621	1.67819	2.06724	2.20012	1.78605	0.312414	0	0	0	0		0	1.64878	1.74642	1.72435	0	0.0178007	0	1	2	0	0
				352	0.387876	1.79142	1.82556	1.88046	2.04723	2.14902	2.27426	0.670426	0	0	0		0	1.82159	1.80373	1.84144	0	0	0	0.239659	0	0	0
				353	0	1.69267	1.76552	1.76338	0	0.682783	0	0	0	0	0		0	0.96	1.71367	1.76617	0	0	0	0	0	0	0
				354	0.55388	1.67621	1.70821	2.49933	0.985447	1.01676	0.442661	0	0	0	0		0	1.64055	1.70275	1.71089	0	0	0	0	0	0	0
				355	1.22076	1.59118	1.75188	1.7193	0	1.28285	1.5579	0.112962	0	0.580747	0		0	1.69541	1.801	1.7417	0	0.128871	0	0	0.37176	0	0
				356	1.89622	1.66524	2.07117	1.79492	0	0.237481	0.293352	0	0	0	0		1.69587	1.67347	1.77917	1.63807	0	0	0	0	0	0	0
	Contact	H9N2 (A2093)	H9N2 (A2093)	57		1.89369	1.87489	1.64647	0	0.916294	0.895135	1.87826	1.56957	1.50234	0			1.83348	1.73272	1.69409	0	1	2	3	0	0	0
				60		1.83895	1.74944	1.77531	3.60168	2.02683	2.08745	0	0	0	0			1.8718	1.70205	1.7333	0	0.27821	1.72751	0	0	0	0
				333		1.88001	1.57382	1.78372	0.0425845	3.00704	2.87483	1.93739	1.37629	0.132556	0			1.82801	1.70205	1.7417	0	0	0	0	0	0	0
				343		1.87727	1.69926	1.70529	1.12135	2.6975	1.4463	1.80506	0.42388	0	0			1.89643	1.70205	1.69969	0	0	0	0	0	0	0
				348		1.88548	1.74944	1.76131	0.671159	2.40697	1.87092	1.72623	1.85809	0.613404	0			1.8718	1.8052	1.78932	0	0	0	0	0	0	0
				360		1.86632	1.61285	1.83413	1.62535	1.74445	1.60378	1.10737	0.202586	0	0			1.84443	1.74665	1.78932	0	0	0	0	0	0	0
Group		Challenge strain	Antigen	NO.	Virus titer transformed from Ct value (Days post inhalation (EID50/100ul))-Oropharynx												Virus titer test by egg inoculation (Days post inhalation (EID50/100ul))-Cloaca
					D1	D2	D3	D4	D5	D6	D7	D8	D9	D10	D14		D1	D2	D3	D4	D5	D6	D7	D8	D9	D10	D14
Control	Inoculated	H9N2 (A2093)	H9N2 (A2093)	935	1.21503	1.55278	2.87078	1.84422	2.3879	2.04403	1.03691	0	0	0	0		0	1.20441	1.54993	1.78847	0	0	1.44122	0	0	0	0
				936	0.774264	1.78868	1.62907	2.06166	2.45482	1.72961	1.78312	0	0	0	0		0	1.58021	1.57995	1.74665	1.31985	0.541825	0	0	0	0	0
				938	0.0186611	2.69113	1.72731	1.73829	1.06609	0.0688595	0	0	0	0	0		0	2.91606	1.57176	1.71878	0	0	0	0	0	0	0
				939	0	2.51009	1.62907	1.74108	0.416341	0.998667	0.979931	0	0	0	0		0	3.26169	1.61542	1.85816	0	0	0	0	0	0	0
				942	0	3.19037	1.67273	1.84144	1.4045	0	0.290706	0	0	0	0		0	3.25071	1.7164	1.82192	0	0	0	0.228397	0	0	0
	Contact	H9N2 (A2093)	H9N2 (A2093)	941		1.51163	1.88287	1.80798	2.04157	2.7696	2.11417	1.16032	1.38469	1.09669	0			1.44031	1.74096	1.78289	0	0	0	0	0	0	0
				943		2.68291	1.74369	1.75223	0.85237	2.01178	2.71113	1.60798	0.253007	0.820112	0			1.92857	1.82556	1.78011	0	0	0	0	0	0	0
				944		1.89566	1.82556	1.86931	1.95662	3.12433	2.64058	1.19129	1.169	0.229102	0			1.96972	1.74369	1.58218	0	0	0	0	0	0	0
				945		2.21659	1.65636	1.75781	0.807067	2.87709	2.49405	2.05282	0.785235	0.331	0			1.59666	1.67273	1.70484	0	0	0	0	0	0	0
				947		1.62135	1.7355	1.7355	0.866527	2.30201	2.8251	0.0904387	0	0	0			1.62958	1.62361	1.81913	0	0.208599	0	0	0	0	0
Note: The cutoff value for the positive individual is 1.97 due the detection method of real-time PCR.

## Sheet: Table S4
Table S4. Datasets of the three groups in the two experiments for estimation in SIR model and GLM model.
Group	C_H	C_L	DS	DE	S	I	C	N	dt	offset	exp
Control	0	0	1	3	6	6	1	12	2	0	1
Control	0	0	3	5	5	7	4	12	2	0.154151	1
Control	0	0	5	7	1	11	1	12	2	0.606136	1
High	1	0	1	3	5	5	3	10	2	0	1
High	1	0	3	5	2	8	1	10	2	0.470004	1
High	1	0	5	7	1	8	1	10	2	0.470004	1
Low	0	1	1	3	6	6	3	12	2	0	1
Low	0	1	3	5	3	9	3	12	2	0.405465	1
Control	0	0	2	3	3	5	0	10	1	-0.693147	0
Control	0	0	3	4	3	3	0	10	1	-1.20397	0
Control	0	0	4	5	3	4	1	10	1	-0.916291	0
Control	0	0	5	6	2	5	2	10	1	-0.693147	0
High	1	0	1	2	4	1	0	8	1	-2.07944	0
High	1	0	2	3	4	1	0	8	1	-2.07944	0
High	1	0	3	4	4	3	0	8	1	-0.980829	0
High	1	0	4	5	4	2	0	8	1	-1.38629	0
High	1	0	5	6	4	1	2	8	1	-2.07944	0
High	1	0	6	7	2	3	0	8	1	-0.980829	0
Low	0	1	3	4	6	1	0	12	1	-2.48491	0
Low	0	1	4	5	6	3	1	12	1	-1.38629	0
Low	0	1	5	6	5	3	3	12	1	-1.38629	0
Low	0	1	6	7	2	5	0	12	1	-0.875469	0
Low	0	1	7	8	2	3	0	12	1	-1.38629	0
