# Supplementary material for: Vaccination with inactivated virus against low pathogenic avian influenza subtype H9N2 does not prevent virus transmission in chickens
Source: J Virus Erad. 2021 Sep 22;7(3):100055. doi: 10.1016/j.jve.2021.100055 (PMC8481976; doi:10.1016/j.jve.2021.100055)
Supplement: Multimedia component 2 [file mmc2.txt]

Script 1, Wilcoxon rank test
easypackages::packages(c("tidyverse", "patchwork", "rayshader", 
                         "ggthemes", "gganimate", "manipulate", "plotly", 
                         "quantreg", "dslabs", "Hmisc", "nycflights13",
                         "stringr"))  
data <- read.csv(file = "shed_data.csv")
view(data)
##inoculated vs. contact of every group

combined<- filter(data, group=="Control")%>% group_by(s)
view(combined)

res1 <- wilcox.test(shed ~ s, data = combined,
                    exact = F,
                    alternative = "two.sided",
                    conf.level = 0.95,
                    correct = F)
res1

S <- filter(data, group=="Control", exp=="2")%>% group_by(s)
view(S)

res1 <- wilcox.test(shed ~ s, data = S,
                    exact = F,
                    alternative = "two.sided",
                    conf.level = 0.95,
                    correct = F)
res1

## exp1 vs. exp2 of each group
data <- read.csv(file = "shed_data.csv")
View(data)
groups <- filter(data, group=="High HIT")%>% group_by(exp) 
res1 <- wilcox.test(shed ~ exp, data = groups,
                    exact = F,
                    alternative = "two.sided",
                    conf.level = 0.95,
                    correct = F)
res1

## (High HIT group/Low HIT group) vs. non-vaccinated group
combined_in<- filter(data, s =="co", group == "Control" | group =="Low HIT")%>% group_by(group)
view(combined_in)

res1 <- wilcox.test(shed ~ group, data = combined_in,
                    exact = F,
                    alternative = "two.sided",
                    conf.level = 0.95,
                    correct = F)
res1

S <- filter(data, s =="co", group == "Control" | group =="Low HIT", exp=="1")%>% group_by(group)
view(S)

res1 <- wilcox.test(shed ~ group, data = S,
                    exact = F,
                    alternative = "two.sided",
                    conf.level = 0.95,
                    correct = F)
res1

## vaccinated vs. non-vaccintaed group
#combine low and high HIT group as vaccinated dataset
data <- read.csv(file = "shed_data_vacc_com.csv")
combined_in<- filter(data, s =="in")%>% group_by(group)
view(combined_in)

res1 <- wilcox.test(shed ~ group, data = combined_in,
                    exact = F,
                    alternative = "two.sided",
                    conf.level = 0.95,
                    correct = F)
res1

S <- filter(data, s =="in", exp=="1")%>% group_by(group)
view(S)

res1 <- wilcox.test(shed ~ group, data = S,
                    exact = F,
                    alternative = "two.sided",
                    conf.level = 0.95,
                    correct = F)
res1


Script 2, beta estimation in GLM (generalized linear model) 
glm(data = e, formula = cbind(C, S-C) ~ ind_H + ind_L + trail, family=binomial(cloglog), offset=offset)
summary(glm_all)
